# Supplementary material for: Dietary guidance for pregnant women using DeepSeek-R1 and ChatGPT-4.0: a comparative analysis
Source: Front Public Health. 2026 Feb 3;14:1728954. doi: 10.3389/fpubh.2026.1728954 (PMC12909500; doi:10.3389/fpubh.2026.1728954)
Supplement: Supplementary file 1 [file Data_Sheet_1.ZIP]

Archive with 1 entries (1 files):
- Supplementarydata.xlsm
