# Supplementary material for: Dietary guidance for pregnant women using DeepSeek-R1 and ChatGPT-4.0: a comparative analysis
Source: Front Public Health. 2026 Feb 3;14:1728954. doi: 10.3389/fpubh.2026.1728954 (PMC12909500; doi:10.3389/fpubh.2026.1728954)
Supplement: Supplementary file 1 [file Data_Sheet_1.ZIP › Supplementarydata.xlsm]

## Sheet: CG01
	Food Item	Notes	Portion (g/ml)		Fibre (g)	Protein (g)	Iron (mg)	Calcium (mg)	Vitamin C (mg)	Sodium (mg)	Total Fat (g)	Sat. Fat (g)	MUFA (g)	PUFA (g)	Cholesterol (mg)	CHO (g)	Energy CG (kcal)	Price (CNY)
Breakfast	Plain Greek yogurt		150		0	13.5	0	150	0	52.5	7.5	3.6	3.21	0.7035	19.5	5.97	145.5	5.84
	Rolled oats		50		5.05	6.6	2.125	26	0	3	3.26	0.555	0.99	1.15	0	33.85	189.5	0.75
	Banana		100		2.6	1.09	0.26	5	8.7	1	0.33	0.112	0.032	0.073	0	22.8	89	1.03
	Almonds		15		1.635	3.15	0.5595	40.2	0	0.45	7.875	0.6135	4.965	1.95	0	3.15	89.7	1.66
Snack1	Apple		150		1.95	0.405	0.105	7.5	6	0	0.195	0.0315	0.0075	0.0555	0	19.2	72	1.78
	Natural peanut butter		20		1.32	4.8	0.38	8.2	0	40.6	9.98	1.544	4.72	2.88	0	4.36	118	2.58
Lunch	Grilled chicken breast		120		0	36.6	0.54	6	0	62.4	3.804	1.1904	1.452	0.9168	124.8	0	181.2	13.5
	Quinoa		100		2.8	4.4	1.49	17	0	7	1.92	0.231	0.528	1.08	0	21.3	120	4.1
	Lettuce	Mixed salad	37.5		0.7875	0.46125	0.36375	12.375	1.5	3	0.1125	0.014625	0.0045	0.06	0	1.23375	6.375	0.77
	Tomato		37.5		0.7875	0.31125	0.12375	4.125	10.2	2.25	0.23625	0	0	0	0	2.06625	11.625	2.81
	Cucumber		37.5		0.1875	0.24375	0.105	6	1.05	0.75	0.04125	0.013875	0.001875	0.012	0	1.36125	5.625	0.2
	Bell pepper		37.5		0.7875	0.37125	0.16125	2.625	48	1.5	0.1125	0.022125	0.002625	0.0585	0	2.26125	9.75	0.77
	Olive oil		10		0	0	0.056	0.1	0	0.2	10	1.38	7.3	1.05	0	0	88.4	0.58
	Feta cheese		20		0	2.84	0.13	98.6	0	228	4.3	2.66	0.924	0.1182	17.8	0.776	53	1.69
Snack2	Carrot		100		2.8	0.93	0.3	33	5.9	69	0.24	0.032	0.012	0.102	0	9.58	41	1.16
	Hummus		50		2	2.43	0.78	24.5	3.95	121	4.295	0.57	2.43	1.055	0	10.05	88.5	6.51
Dinner	Salmon		120		0	30.48	1.236	18	0	67.2	9.756	1.512	3.24	3.912	85.2	0	218.4	12.38
	Sweet potato		150		3.75	2.055	1.08	40.5	19.2	40.5	0.21	0.0465	0	0.0915	0	26.55	114	1.73
	Broccoli		100		2.6	2.82	0.73	47	89.2	33	0.37	0.114	0.031	0.112	0	6.64	34	1.16
	Brown rice		50		0.8	1.37	0.28	1.5	0	2	0.485	0.13	0.1845	0.183	0	12.8	61.5	1.76
				Total	29.855	114.858	10.8052	548.225	193.7	735.35	65.0225	14.3725	30.035	15.563	247.3	183.948	1737.08	62.76
				Energy%		26.4485					33.689	7.44658				42.3582
											P/S	1.08283	M/S	2.08975	empty calorie foods %	0
					Food group count	Variety-food groups	Scores	Variety-protein sources	Scores	Adequacy	Scores	Moderation	Scores	Balance	Scores	Total Score
					2	meat/poultry/fish/egg	3	meat	no	vegetables	5	total fat	0	macronutrient ratio	0	74
					3	dairy/beans	3	poultry	yes	fruit	5	saturated fat	3	fatty acid ratio	0
					3	grains	3	fish	yes	grain	2	cholesterol	6	Scores	0
					2	fruits	3	dairy	yes	fiber	5	sodium	6
					7	vegetables	3	beans	yes	protein	5	empty calorie foods	6
						Scores	15	eggs	no	iron	3	Scores	21
								Total	4	calcium	3
								Scores	5	vitamin C	5
										Scores	33
Water			1.5–2 L

## Sheet: CG02
	Food Item	Notes	Portion (g/ml)		Fibre (g)	Protein (g)	Iron (mg)	Calcium (mg)	Vitamin C (mg)	Sodium (mg)	Total Fat (g)	Sat. Fat (g)	MUFA (g)	PUFA (g)	Cholesterol (mg)	CHO (g)	Energy CG (kcal)	Price (CNY)
Breakfast	Rolled oats		50		5.05	6.6	2.125	26	0	3	3.26	0.555	0.99	1.15	0	33.85	189.5	0.75
	Semi-skimmed milk		250		0	8.4	0	315	0	97.5	4.75	2.775	1	0.145	20	12.25	125	3.95
	Banana		100		2.6	1.09	0.26	5	8.7	1	0.33	0.112	0.032	0.073	0	22.8	89	1.03
	Chia seeds		10		3.44	1.65	0.772	63.1	0.16	1.6	3.07	0.333	0.231	2.37	0	4.21	48.6	0.76
	Almonds (whole)		10		1.09	2.1	0.373	26.8	0	0.3	5.25	0.409	3.31	1.3	0	2.1	59.8	1.11
Snack1	Greek yogurt (plain, 3.5% fat)		150		0	10.995	0	150	0	55.5	4.5	2.4	1.89	0.0165	15	18.45	159	5.84
	Blueberries	Mixed berries	50		1.2	0.37	0.14	3	4.85	0.5	0.165	0.014	0.0235	0.073	0	7.25	28.5	4.19
	strawberries		50		1	0.335	0.205	8	29.4	0.5	0.15	0.0075	0.0215	0.0775	0	3.84	16	4.37
Lunch	Grilled chicken breast		120		0	36.6	0.54	6	0	62.4	3.804	1.1904	1.452	0.9168	124.8	0	181.2	13.5
	Brown rice		150		2.4	4.11	0.84	4.5	0	6	1.455	0.39	0.5535	0.549	0	38.4	184.5	5.28
	Broccoli	Mixed vegetables	67		1.742	1.8894	0.4891	31.49	59.764	22.11	0.2479	0.07638	0.02077	0.07504	0	4.4488	22.78	0.78
	Carrots		67		1.876	0.6231	0.201	22.11	3.953	46.23	0.1608	0.02144	0.00804	0.06834	0	6.4186	27.47	0.77
	Peas		67		1.876	2.1909	1.3199	28.14	32.093	2.68	0.1541	0.02948	0.01541	0.067	0	4.7235	28.14	3.46
	Olive oil		10		0	0	0.056	0.1	0	0.2	10	1.38	7.3	1.05	0	0	88.4	0.58
Snack2	Whole-grain bread		30		2.22	4.02	0.75	30.9	0.03	114.3	1.269	0.2616	0.228	0.561	0	12.99	79.5	0.67
	Avocado		50		3.35	1	0.275	6	5	3.5	7.35	1.065	4.9	0.91	0	4.265	80	1.2
	Cherry tomatoes		50		1.05	0.415	0.165	5.5	13.6	3	0.315	0	0	0	0	2.755	15.5	3.78
Dinner	Salmon		120		0	30.48	1.236	18	0	67.2	9.756	1.512	3.24	3.912	85.2	0	218.4	12.38
	Sweet potato		150		3.75	2.055	1.08	40.5	19.2	40.5	0.21	0.0465	0	0.0915	0	26.55	114	1.73
	Broccoli		150		3.9	4.23	1.095	70.5	133.8	49.5	0.555	0.171	0.0465	0.168	0	9.96	51	1.74
	Olive oil		10		0	0	0.056	0.1	0	0.2	10	1.38	7.3	1.05	0	0	88.4	0.58
Snack3	Cottage cheese (low-fat)		100		0	10.4	0.13	111	0	308	2.27	1.24	0.516	0.083	12	4.76	81	9.4
	Honey		5		0.01	0.015	0.021	0.3	0.025	0.2	0	0	0	0	0	4.12	15.2	0.23
				Total	36.554	129.568	12.129	972.04	310.575	885.92	69.0218	15.3693	33.0782	14.7067	257	224.141	1990.89	78.08
				Energy%		26.0323					31.2019	6.94783				45.0333
											P/S	0.956887	M/S	2.15223	empty calorie foods %	0.763478
					Food group count	Variety-food groups	Scores	Variety-protein sources	Scores	Adequacy	Scores	Moderation	Scores	Balance	Scores	Total Score
					2	meat/poultry/fish/egg	3	meat	no	vegetables	5	total fat	0	macronutrient ratio	0	78
					4	dairy/beans	3	poultry	yes	fruit	5	saturated fat	6	fatty acid ratio	0
					3	grains	3	fish	yes	grain	2	cholesterol	6	Scores	0
					4	fruits	3	dairy	yes	fiber	5	sodium	6
					6	vegetables	3	beans	yes	protein	5	empty calorie foods	6
						Scores	15	eggs	no	iron	2	Scores	24
								Total	4	calcium	5
								Scores	5	vitamin C	5
										Scores	34
water			2-2.3 L

## Sheet: CG03
	Food Item	Notes	Portion (g/ml)		Fibre (g)	Protein (g)	Iron (mg)	Calcium (mg)	Vitamin C (mg)	Sodium (mg)	Total Fat (g)	Sat. Fat (g)	MUFA (g)	PUFA (g)	Cholesterol (mg)	CHO (g)	Energy CG (kcal)	Price (CNY)
Breakfast	Rolled oats		60		6.06	7.92	2.55	31.2	0	3.6	3.912	0.666	1.188	1.38	0	40.62	227.4	0.9
	Semi-skimmed milk		200		0	6.72	0	252	0	78	3.8	2.22	0.8	0.116	16	9.8	100	3.16
	Banana		100		2.6	1.09	0.26	5	8.7	1	0.33	0.112	0.032	0.073	0	22.8	89	1.03
	Almonds		15		1.635	3.15	0.5595	40.2	0	0.45	7.875	0.6135	4.965	1.95	0	3.15	89.7	1.66
Snack1	Greek yogurt (2 % fat)		150		0	14.925	0.06	172.5	1.2	51	2.88	1.845	0.729	0.114	15	5.91	109.5	5.84
	Blueberries	Mixed berries	40		0.96	0.296	0.112	2.4	3.88	0.4	0.132	0.0112	0.0188	0.0584	0	5.8	22.8	3.35
	Raspberries		40		2.6	0.48	0.276	10	10.48	0.4	0.26	0.0076	0.0256	0.15	0	4.76	20.8	11.18
Lunch	Grilled chicken breast		120		0	36.6	0.54	6	0	62.4	3.804	1.1904	1.452	0.9168	124.8	0	181.2	13.5
	Quinoa		100		2.8	4.4	1.49	17	0	7	1.92	0.231	0.528	1.08	0	21.3	120	4.1
	Lettuce	Mixed salad	50		1.05	0.615	0.485	16.5	2	4	0.15	0.0195	0.006	0.08	0	1.645	8.5	1.02
	Cucumber		50		0.25	0.325	0.14	8	1.4	1	0.055	0.0185	0.0025	0.016	0	1.815	7.5	0.26
	Cherry tomatoes		70		1.47	0.581	0.231	7.7	19.04	4.2	0.441	0	0	0	0	3.857	21.7	5.29
	Olive oil		10		0	0	0.056	0.1	0	0.2	10	1.38	7.3	1.05	0	0	88.4	0.58
	Lemon juice		100		0.3	0.35	0.08	6	38.7	1	0.24	0.04	0.006	0.021	0	6.9	22	2.89
Snack2	Whole-grain bread		40		2.96	5.36	1	41.2	0.04	152.4	1.692	0.3488	0.304	0.748	0	17.32	106	0.9
	Avocado		50		3.35	1	0.275	6	5	3.5	7.35	1.065	4.9	0.91	0	4.265	80	1.2
	Turkey breast		50		0	7.4	0.21	7	0	449	1.885	0.453	0.57	0.51	24.5	1.1	53	5.26
Dinner	Salmon		120		0	30.48	1.236	18	0	67.2	9.756	1.512	3.24	3.912	85.2	0	218.4	12.38
	Sweet potato		150		3.75	2.055	1.08	40.5	19.2	40.5	0.21	0.0465	0	0.0915	0	26.55	114	1.73
	Broccoli		100		2.6	2.82	0.73	47	89.2	33	0.37	0.114	0.031	0.112	0	6.64	34	1.16
	Olive oil		10		0	0	0.056	0.1	0	0.2	10	1.38	7.3	1.05	0	0	88.4	0.58
Snack3	Cottage cheese (1 % fat)		100		0	12.4	0.14	61	0	406	1.02	0.645	0.291	0.031	4	2.72	72	9.4
	Apple		120		1.56	0.324	0.084	6	4.8	0	0.156	0.0252	0.006	0.0444	0	15.36	57.6	1.4
				Total	33.945	139.291	11.6505	801.4	203.64	1366.45	68.238	13.9442	33.6949	14.4141	269.5	202.312	1931.9	88.77
				Energy%		28.8402					31.7895	6.49608				41.8887
											P/S	1.0337	M/S	2.41641	empty calorie foods %	0
					Food group count	Variety-food groups	Scores	Variety-protein sources	Scores	Adequacy	Scores	Moderation	Scores	Balance	Scores	Total Score
					3	meat/poultry/fish/egg	3	meat	no	vegetables	5	total fat	0	macronutrient ratio	0	78
					3	dairy/beans	3	poultry	yes	fruit	5	saturated fat	6	fatty acid ratio	0
					3	grains	3	fish	yes	grain	2	cholesterol	6	Scores	0
					5	fruits	3	dairy	yes	fiber	5	sodium	6
					5	vegetables	3	beans	no	protein	5	empty calorie foods	6
						Scores	15	eggs	no	iron	2	Scores	24
								Total	3	calcium	5
								Scores	5	vitamin C	5
										Scores	34
water			2.5 L

## Sheet: CG04
	Food Item	Portion (g/ml)		Fibre (g)	Protein (g)	Iron (mg)	Calcium (mg)	Vitamin C (mg)	Sodium (mg)	Total Fat (g)	Sat. Fat (g)	MUFA (g)	PUFA (g)	Cholesterol (mg)	CHO (g)	Energy CG (kcal)	Price (CNY)
Breakfast	Rolled oats	50		5.05	6.6	2.125	26	0	3	3.26	0.555	0.99	1.15	0	33.85	189.5	0.75
	Semi-skimmed milk	250		0	8.4	0	315	0	97.5	4.75	2.775	1	0.145	20	12.25	125	3.95
	Blueberries	100		2.4	0.74	0.28	6	9.7	1	0.33	0.028	0.047	0.146	0	14.5	57	8.38
	Almonds	15		1.635	3.15	0.5595	40.2	0	0.45	7.875	0.6135	4.965	1.95	0	3.15	89.7	1.66
Snack1	Apple	150		1.95	0.405	0.105	7.5	6	0	0.195	0.0315	0.0075	0.0555	0	19.2	72	1.78
	Peanut butter	20		1.32	4.8	0.38	8.2	0	40.6	9.98	1.544	4.72	2.88	0	4.36	118	2.58
Lunch	Quinoa	100		2.8	4.4	1.49	17	0	7	1.92	0.231	0.528	1.08	0	21.3	120	4.1
	Grilled chicken breast	100		0	30.5	0.45	5	0	52	3.17	0.992	1.21	0.764	104	0	151	11.25
	Spinach	75		1.65	2.145	2.0325	74.25	21.075	59.25	0.2925	0.04725	0.0075	0.12375	0	2.7225	17.25	2.76
	Cherry tomatoes	50		1.05	0.415	0.165	5.5	13.6	3	0.315	0	0	0	0	2.755	15.5	3.78
	Cucumber	50		0.25	0.325	0.14	8	1.4	1	0.055	0.0185	0.0025	0.016	0	1.815	7.5	0.26
	Feta cheese	30		0	4.26	0.195	147.9	0	342	6.45	3.99	1.386	0.1773	26.7	1.164	79.5	2.53
	Olive oil	10		0	0	0.056	0.1	0	0.2	10	1.38	7.3	1.05	0	0	88.4	0.58
	Lemon juice	100		0.3	0.35	0.08	6	38.7	1	0.24	0.04	0.006	0.021	0	6.9	22	2.89
Snack2	Carrot	150		4.2	1.395	0.45	49.5	8.85	103.5	0.36	0.048	0.018	0.153	0	14.37	61.5	1.74
	Hummus	50		2	2.43	0.78	24.5	3.95	121	4.295	0.57	2.43	1.055	0	10.05	88.5	6.51
Dinner	Salmon	120		0	30.48	1.236	18	0	67.2	9.756	1.512	3.24	3.912	85.2	0	218.4	12.38
	Sweet potato	150		3.75	2.055	1.08	40.5	19.2	40.5	0.21	0.0465	0	0.0915	0	26.55	114	1.73
	Broccoli	150		3.9	4.23	1.095	70.5	133.8	49.5	0.555	0.171	0.0465	0.168	0	9.96	51	1.74
	Olive oil	10		0	0	0.056	0.1	0	0.2	10	1.38	7.3	1.05	0	0	88.4	0.58
Snack3	Greek yogurt 2%	150		0	14.925	0.06	172.5	1.2	51	2.88	1.845	0.729	0.114	15	5.91	109.5	5.84
	Honey	20		0.04	0.06	0.084	1.2	0.1	0.8	0	0	0	0	0	16.48	60.8	0.91
			Total	32.295	122.065	12.899	1043.45	257.575	1041.7	76.8885	17.8182	35.933	16.102	250.9	207.286	1944.45	78.68
			Energy%		25.1104					35.5883	8.24728				42.6417
										P/S	0.903683	M/S	2.01664	empty calorie foods %	3.12685
				Food group count	Variety-food groups	Scores	Variety-protein sources	Scores	Adequacy	Scores	Moderation	Scores	Balance	Scores	Total Score
				2	meat/poultry/fish/egg	3	meat	no	vegetables	5	total fat	0	macronutrient ratio	0	72
				4	dairy/beans	3	poultry	yes	fruit	5	saturated fat	3	fatty acid ratio	0
				2	grains	3	fish	yes	grain	1	cholesterol	6	Scores	0
				2	fruits	3	dairy	yes	fiber	5	sodium	6
				6	vegetables	3	beans	yes	protein	5	empty calorie foods	3
					Scores	15	eggs	no	iron	3	Scores	18
							Total	4	calcium	5
							Scores	5	vitamin C	5
									Scores	34
water		2 L

## Sheet: CG05
	Food Item	Notes	Portion (g/ml)		Fibre (g)	Protein (g)	Iron (mg)	Calcium (mg)	Vitamin C (mg)	Sodium (mg)	Total Fat (g)	Sat. Fat (g)	MUFA (g)	PUFA (g)	Cholesterol (mg)	CHO (g)	Energy CG (kcal)	Price (CNY)
Breakfast	Rolled oats porridge
	Rolled oats		60		6.06	7.92	2.55	31.2	0	3.6	3.912	0.666	1.188	1.38	0	40.62	227.4	0.9
	Semi-skimmed milk		200		0	6.72	0	252	0	78	3.8	2.22	0.8	0.116	16	9.8	100	3.16
	Banana, sliced		100		2.6	1.09	0.26	5	8.7	1	0.33	0.112	0.032	0.073	0	22.8	89	1.03
	Walnuts		15		1.005	2.28	0.4365	14.7	0.195	0.3	9.78	0.9195	1.3395	7.08	0	2.055	98.1	0.6
	Ground flaxseed		10		2.73	1.83	0.573	25.5	0.06	3	4.22	0.366	0.753	2.87	0	2.89	53.4	1.34
Snack1	Greek yoghurt (2% fat)		150		0	14.925	0.06	172.5	1.2	51	2.88	1.845	0.729	0.114	15	5.91	109.5	5.84
	Blueberries	Mixed berries	50		1.2	0.37	0.14	3	4.85	0.5	0.165	0.014	0.0235	0.073	0	7.25	28.5	4.19
	strawberries		50		1	0.335	0.205	8	29.4	0.5	0.15	0.0075	0.0215	0.0775	0	3.84	16	4.37
	Honey		10		0.02	0.03	0.042	0.6	0.05	0.4	0	0	0	0	0	8.24	30.4	0.46
Lunch	Grilled chicken & quinoa
	Quinoa		100		2.8	4.4	1.49	17	0	7	1.92	0.231	0.528	1.08	0	21.3	120	4.1
	Grilled chicken breast		120		0	36.6	0.54	6	0	62.4	3.804	1.1904	1.452	0.9168	124.8	0	181.2	13.5
	Baby spinach		50		0.8	1.425	0.63	34	13.25	55.5	0.31	0	0	0	0	1.205	13.5	1.84
	Cherry tomatoes		80		1.68	0.664	0.264	8.8	21.76	4.8	0.504	0	0	0	0	4.408	24.8	6.04
	Cucumber		50		0.25	0.325	0.14	8	1.4	1	0.055	0.0185	0.0025	0.016	0	1.815	7.5	0.26
	Avocado		50		3.35	1	0.275	6	5	3.5	7.35	1.065	4.9	0.91	0	4.265	80	1.2
	Olive oil		15		0	0	0.084	0.15	0	0.3	15	2.07	10.95	1.575	0	0	132.6	0.87
	lemon dressing		10		0.03	0.035	0.008	0.6	3.87	0.1	0.024	0.004	0.0006	0.0021	0	0.69	2.2	0.29
Snack2	Hummus		50		2	2.43	0.78	24.5	3.95	121	4.295	0.57	2.43	1.055	0	10.05	88.5	6.51
	Carrot		75		2.1	0.6975	0.225	24.75	4.425	51.75	0.18	0.024	0.009	0.0765	0	7.185	30.75	0.87
	Pepper sticks		75		1.575	0.7425	0.3225	5.25	96	3	0.225	0.04425	0.00525	0.117	0	4.5225	19.5	1.53
Dinner	Salmon		150		0	38.1	1.545	22.5	0	84	12.195	1.89	4.05	4.89	106.5	0	273	15.48
	green beans		100		1.9	1.2	1.08	65	8.4	5	0.1	0.023	0.004	0.052	0	5.8	24	0.72
	Sweet potato, boiled		200		5	2.74	1.44	54	25.6	54	0.28	0.062	0	0.122	0	35.4	152	2.3
	Greek yoghurt tzatziki		50		0	1.785	0	71.5	0	223	3.57	2.68	0.895	0	9	1.785	53.5	5.98
Snack3	Skimmed milk		200		0	6.8	0.08	408	2	104	0.36	0.234	0.094	0.014	4	9.7	70	2
				Total	36.1	134.444	13.17	1268.55	230.11	918.65	75.409	16.2562	30.2068	22.6099	275.3	211.53	2025.35	85.38
				Energy%		26.5523					33.5093	7.22371				41.7766
											P/S	1.39085	M/S	1.85818	empty calorie foods %	1.50098
					Food group count	Variety-food groups	Scores	Variety-protein sources	Scores	Adequacy	Scores	Moderation	Scores	Balance	Scores	Total Score
					2	meat/poultry/fish/egg	3	meat	no	vegetables	5	total fat	0	macronutrient ratio	0	74
					5	dairy/beans	3	poultry	yes	fruit	5	saturated fat	3	fatty acid ratio	0
					2	grains	3	fish	yes	grain	1	cholesterol	6	Scores	0
					4	fruits	3	dairy	yes	fiber	5	sodium	6
					7	vegetables	3	beans	yes	protein	5	empty calorie foods	6
						Scores	15	eggs	no	iron	2	Scores	21
								Total	4	calcium	5
								Scores	5	vitamin C	5
										Scores	33
water			2-2.5 L

## Sheet: CG06
	Food Item	Portion (g/ml)		Fibre (g)	Protein (g)	Iron (mg)	Calcium (mg)	Vitamin C (mg)	Sodium (mg)	Total Fat (g)	Sat. Fat (g)	MUFA (g)	PUFA (g)	Cholesterol (mg)	CHO (g)	Energy CG (kcal)	Price (CNY)
Breakfast	Rolled oats	60		6.06	7.92	2.55	31.2	0	3.6	3.912	0.666	1.188	1.38	0	40.62	227.4	0.9
	Semi-skimmed milk	250		0	8.4	0	315	0	97.5	4.75	2.775	1	0.145	20	12.25	125	3.95
	Banana	100		2.6	1.09	0.26	5	8.7	1	0.33	0.112	0.032	0.073	0	22.8	89	1.03
	Ground flaxseed	10		2.73	1.83	0.573	25.5	0.06	3	4.22	0.366	0.753	2.87	0	2.89	53.4	1.34
	Almonds	15		1.635	3.15	0.5595	40.2	0	0.45	7.875	0.6135	4.965	1.95	0	3.15	89.7	1.66
Snack1	Greek-style yogurt (2 % fat)	150		0	14.925	0.06	172.5	1.2	51	2.88	1.845	0.729	0.114	15	5.91	109.5	5.84
	Blueberries	80		1.92	0.592	0.224	4.8	7.76	0.8	0.264	0.0224	0.0376	0.1168	0	11.6	45.6	6.7
	Walnuts	15		1.005	2.28	0.4365	14.7	0.195	0.3	9.78	0.9195	1.3395	7.08	0	2.055	98.1	0.6
Lunch	Grilled chicken breast	130		0	39.65	0.585	6.5	0	67.6	4.121	1.2896	1.573	0.9932	135.2	0	196.3	14.63
	Quinoa	100		2.8	4.4	1.49	17	0	7	1.92	0.231	0.528	1.08	0	21.3	120	4.1
	Mixed salad leaves	80		2.48	1.12	0.52	16.8	3.04	20.8	0.16	0.0312	0.0176	0.0784	0	5.848	29.6	2.15
	Cherry tomatoes	60		1.26	0.498	0.198	6.6	16.32	3.6	0.378	0	0	0	0	3.306	18.6	4.53
	Cucumber	50		0.25	0.325	0.14	8	1.4	1	0.055	0.0185	0.0025	0.016	0	1.815	7.5	0.26
	Avocado	60		4.02	1.2	0.33	7.2	6	4.2	8.82	1.278	5.88	1.092	0	5.118	96	1.43
	Olive oil	15		0	0	0.084	0.15	0	0.3	15	2.07	10.95	1.575	0	0	132.6	0.87
	Lemon juice	100		0.3	0.35	0.08	6	38.7	1	0.24	0.04	0.006	0.021	0	6.9	22	2.89
Snack2	Whole-grain crackers	30		2.01	2.142	1.542	0	0	363	3.21	0	0.837	2.169	0	20.46	119.4	1.49
	Hummus	50		2	2.43	0.78	24.5	3.95	121	4.295	0.57	2.43	1.055	0	10.05	88.5	6.51
	Baby carrots	80		2.32	0.512	0.712	25.6	2.08	62.4	0.104	0.0184	0.0056	0.052	0	6.592	28	1.83
Dinner	Salmon	150		0	38.1	1.545	22.5	0	84	12.195	1.89	4.05	4.89	106.5	0	273	15.48
	Brown rice	150		2.4	4.11	0.84	4.5	0	6	1.455	0.39	0.5535	0.549	0	38.4	184.5	5.28
	Broccoli	100		2.6	2.82	0.73	47	89.2	33	0.37	0.114	0.031	0.112	0	6.64	34	1.16
	Carrots	80		2.24	0.744	0.24	26.4	4.72	55.2	0.192	0.0256	0.0096	0.0816	0	7.664	32.8	0.93
	Olive oil	10		0	0	0.056	0.1	0	0.2	10	1.38	7.3	1.05	0	0	88.4	0.58
Snack3	Low-fat cottage cheese	100		0	10.4	0.13	111	0	308	2.27	1.24	0.516	0.083	12	4.76	81	9.4
	Pineapple chunks	80		0.88	0.32	0.32	7.2	6.4	1.6	0.08	0.0056	0.0096	0.028	0	17.76	68.8	1.22
	Pumpkin seeds	15		0.9	4.53	1.323	6.9	0.285	1.05	7.35	1.299	2.43	3.15	0	1.605	83.85	1.05
			Total	42.41	153.838	16.308	952.85	190.01	1298.6	106.226	19.2103	47.1735	31.804	288.7	259.493	2542.55	97.81
			Energy%		24.2022					37.6014	6.79997				40.8241
										P/S	1.65557	M/S	2.45564	empty calorie foods %	0
				Food group count	Variety-food groups	Scores	Variety-protein sources	Scores	Adequacy	Scores	Moderation	Scores	Balance	Scores	Total Score
				2	meat/poultry/fish/egg	3	meat	no	vegetables	5	total fat	0	macronutrient ratio	0	77
				4	dairy/beans	3	poultry	yes	fruit	5	saturated fat	6	fatty acid ratio	0
				4	grains	3	fish	yes	grain	1	cholesterol	6	Scores	0
				4	fruits	3	dairy	yes	fiber	5	sodium	6
				6	vegetables	3	beans	yes	protein	5	empty calorie foods	6
					Scores	15	eggs	no	iron	2	Scores	24
							Total	4	calcium	5
							Scores	5	vitamin C	5
									Scores	33
water		2.5 L

## Sheet: CG07
	Food Item	Notes	Portion (g/ml)		Fibre (g)	Protein (g)	Iron (mg)	Calcium (mg)	Vitamin C (mg)	Sodium (mg)	Total Fat (g)	Sat. Fat (g)	MUFA (g)	PUFA (g)	Cholesterol (mg)	CHO (g)	Energy CG (kcal)	Price (CNY)
Breakfast	Rolled oats		50		5.05	6.6	2.125	26	0	3	3.26	0.555	0.99	1.15	0	33.85	189.5	0.75
	Semi-skimmed milk		200		0	6.72	0	252	0	78	3.8	2.22	0.8	0.116	16	9.8	100	3.16
	Banana		100		2.6	1.09	0.26	5	8.7	1	0.33	0.112	0.032	0.073	0	22.8	89	1.03
	Almonds		15		1.635	3.15	0.5595	40.2	0	0.45	7.875	0.6135	4.965	1.95	0	3.15	89.7	1.66
	Ground flaxseed		10		2.73	1.83	0.573	25.5	0.06	3	4.22	0.366	0.753	2.87	0	2.89	53.4	1.34
Snack1	Greek yogurt (2 % fat)		150		0	14.925	0.06	172.5	1.2	51	2.88	1.845	0.729	0.114	15	5.91	109.5	5.84
	Blueberries	Mixed berries	40		0.96	0.296	0.112	2.4	3.88	0.4	0.132	0.0112	0.0188	0.0584	0	5.8	22.8	3.35
	Strawberries		40		0.8	0.268	0.164	6.4	23.52	0.4	0.12	0.006	0.0172	0.062	0	3.072	12.8	3.49
	Honey		10		0.02	0.03	0.042	0.6	0.05	0.4	0	0	0	0	0	8.24	30.4	0.46
Lunch	Grilled chicken breast		120		0	36.6	0.54	6	0	62.4	3.804	1.1904	1.452	0.9168	124.8	0	181.2	13.5
	Quinoa		100		2.8	4.4	1.49	17	0	7	1.92	0.231	0.528	1.08	0	21.3	120	4.1
	Mixed salad greens		100		3.1	1.4	0.65	21	3.8	26	0.2	0.039	0.022	0.098	0	7.31	37	2.69
	Cherry tomatoes		50		1.05	0.415	0.165	5.5	13.6	3	0.315	0	0	0	0	2.755	15.5	3.78
	Cucumber		50		0.25	0.325	0.14	8	1.4	1	0.055	0.0185	0.0025	0.016	0	1.815	7.5	0.26
	Olive oil		15		0	0	0.084	0.15	0	0.3	15	2.07	10.95	1.575	0	0	132.6	0.87
	Lemon juice				0.3	0.35	0.08	6	38.7	1	0.24	0.04	0.006	0.021	0	6.9	22	2.89
Snack2	Whole-grain bread		30		2.22	4.02	0.75	30.9	0.03	114.3	1.269	0.2616	0.228	0.561	0	12.99	79.5	0.67
	Ripe avocado		50		3.35	1	0.275	6	5	3.5	7.35	1.065	4.9	0.91	0	4.265	80	1.2
Dinner	Salmon		120		0	30.48	1.236	18	0	67.2	9.756	1.512	3.24	3.912	85.2	0	218.4	12.38
	Sweet potato		150		3.75	2.055	1.08	40.5	19.2	40.5	0.21	0.0465	0	0.0915	0	26.55	114	1.73
	Broccoli		100		2.6	2.82	0.73	47	89.2	33	0.37	0.114	0.031	0.112	0	6.64	34	1.16
	Olive oil		10		0	0	0.056	0.1	0	0.2	10	1.38	7.3	1.05	0	0	88.4	0.58
Snack3	Low-fat cottage cheese		100		0	10.4	0.13	111	0	308	2.27	1.24	0.516	0.083	12	4.76	81	9.4
	Pineapple		80		0.88	0.32	0.32	7.2	6.4	1.6	0.08	0.0056	0.0096	0.028	0	17.76	68.8	1.22
				Total	34.095	129.494	11.6215	854.95	214.74	806.65	75.456	14.9423	37.4901	16.8477	253	208.557	1977	77.51
				Energy%		26.2001					34.3502	6.80226				42.1967
											P/S	1.12752	M/S	2.50899	empty calorie foods %	1.53768
					Food group count	Variety-food groups	Scores	Variety-protein sources	Scores	Adequacy	Scores	Moderation	Scores	Balance	Scores	Total Score
					2	meat/poultry/fish/egg	3	meat	no	vegetables	5	total fat	0	macronutrient ratio	0	79
					3	dairy/beans	3	poultry	yes	fruit	5	saturated fat	6	fatty acid ratio	0
					3	grains	3	fish	yes	grain	2	cholesterol	6	Scores	0
					5	fruits	3	dairy	yes	fiber	5	sodium	6
					5	vegetables	3	beans	no	protein	5	empty calorie foods	6
						Scores	15	eggs	no	iron	3	Scores	24
								Total	3	calcium	5
								Scores	5	vitamin C	5
										Scores	35
water			2 L

## Sheet: CG08
Meal	Food Item	Notes	Portion (g/ml)		Fibre (g)	Protein (g)	Iron (mg)	Calcium (mg)	Vitamin C (mg)	Sodium (mg)	Total Fat (g)	Sat. Fat (g)	MUFA (g)	PUFA (g)	Cholesterol (mg)	CHO (g)	Energy CG (kcal)	Price (CNY)
Breakfast	Rolled oats		50		5.05	6.6	2.125	26	0	3	3.26	0.555	0.99	1.15	0	33.85	189.5	0.75
	Semi-skimmed milk		200		0	6.72	0	252	0	78	3.8	2.22	0.8	0.116	16	9.8	100	3.16
	Banana		100		2.6	1.09	0.26	5	8.7	1	0.33	0.112	0.032	0.073	0	22.8	89	1.03
	Ground flaxseed		10		2.73	1.83	0.573	25.5	0.06	3	4.22	0.366	0.753	2.87	0	2.89	53.4	1.34
	Walnut		15		1.005	2.28	0.4365	14.7	0.195	0.3	9.78	0.9195	1.3395	7.08	0	2.055	98.1	0.6
Snack 1	Plain Greek yogurt (2 % fat)		150		0	14.925	0.06	172.5	1.2	51	2.88	1.845	0.729	0.114	15	5.91	109.5	5.84
	Blueberries	Mixed berries	50		1.2	0.37	0.14	3	4.85	0.5	0.165	0.014	0.0235	0.073	0	7.25	28.5	4.19
	strawberries		50		1	0.335	0.205	8	29.4	0.5	0.15	0.0075	0.0215	0.0775	0	3.84	16	4.37
	Honey		10		0.02	0.03	0.042	0.6	0.05	0.4	0	0	0	0	0	8.24	30.4	0.46
Lunch	Grilled chicken breast		120		0	36.6	0.54	6	0	62.4	3.804	1.1904	1.452	0.9168	124.8	0	181.2	13.5
	Quinoa		150		4.2	6.6	2.235	25.5	0	10.5	2.88	0.3465	0.792	1.62	0	31.95	180	6.15
	Lettuce	Mixed salad	50		1.05	0.615	0.485	16.5	2	4	0.15	0.0195	0.006	0.08	0	1.645	8.5	1.02
	Tomato		50		1.05	0.415	0.165	5.5	13.6	3	0.315	0	0	0	0	2.755	15.5	3.78
	Cucumber		50		0.25	0.325	0.14	8	1.4	1	0.055	0.0185	0.0025	0.016	0	1.815	7.5	0.26
	Avocado		50		3.35	1	0.275	6	5	3.5	7.35	1.065	4.9	0.91	0	4.265	80	1.2
	Olive oil				0	0	0.084	0.15	0	0.3	15	2.07	10.95	1.575	0	0	132.6	0.87
Snack 2	Whole-grain bread		60		4.44	8.04	1.5	61.8	0.06	228.6	2.538	0.5232	0.456	1.122	0	25.98	159	1.34
	Peanut butter		20		1.32	4.8	0.38	8.2	0	40.6	9.98	1.544	4.72	2.88	0	4.36	118	2.58
Dinner	Salmon		120		0	30.48	1.236	18	0	67.2	9.756	1.512	3.24	3.912	85.2	0	218.4	12.38
	Sweet potato		200		5	2.74	1.44	54	25.6	54	0.28	0.062	0	0.122	0	35.4	152	2.3
	Broccoli		150		3.9	4.23	1.095	70.5	133.8	49.5	0.555	0.171	0.0465	0.168	0	9.96	51	1.74
	Brown rice		100		1.6	2.74	0.56	3	0	4	0.97	0.26	0.369	0.366	0	25.6	123	3.52
	Olive oil		10		0	0	0.056	0.1	0	0.2	10	1.38	7.3	1.05	0	0	88.4	0.58
Snack 3	Cottage cheese (low-fat)		150		0	15.6	0.195	166.5	0	462	3.405	1.86	0.774	0.1245	18	7.14	121.5	14.1
	Peach		100		1.5	0.91	0.25	6	6.6	0	0.25	0.019	0.067	0.086	0	9.54	39	3.88
	Almonds, unsalted		15		1.635	3.15	0.5595	40.2	0	0.45	7.875	0.6135	4.965	1.95	0	3.15	89.7	1.66
				Total	42.9	152.425	15.037	1003.25	232.515	1128.95	99.748	18.6936	44.7285	28.4518	259	260.195	2479.7	92.6
				Energy%		24.5877					36.2033	6.78479				41.972
											P/S	1.52201	M/S	2.39272	empty calorie foods %	1.22595
					Food group count	Variety-food groups	Scores	Variety-protein sources	Scores	Adequacy	Scores	Moderation	Scores	Balance	Scores	Total Score
					2	meat/poultry/fish/egg	3	meat	no	vegetables	5	total fat	0	macronutrient ratio	0	78
					3	dairy/beans	3	poultry	yes	fruit	5	saturated fat	6	fatty acid ratio	0
					4	grains	3	fish	yes	grain	2	cholesterol	6	Scores	0
					5	fruits	3	dairy	yes	fiber	5	sodium	6
					5	vegetables	3	beans	no	protein	5	empty calorie foods	6
						Scores	15	eggs	no	iron	2	Scores	24
								Total	3	calcium	5
								Scores	5	vitamin C	5
										Scores	34
water			2-2.5 L

## Sheet: CG09
	Food	Notes	Portion (g/ml)		Fibre (g)	Protein (g)	Iron (mg)	Calcium (mg)	Vitamin C (mg)	Sodium (mg)	Total Fat (g)	Sat. Fat (g)	MUFA (g)	PUFA (g)	Cholesterol (mg)	CHO (g)	Energy CG (kcal)	Price (CNY)
Breakfast	Rolled oats		70		7.07	9.24	2.975	36.4	0	4.2	4.564	0.777	1.386	1.61	0	47.39	265.3	1.05
	Semi-skimmed milk		250		0	8.4	0	315	0	97.5	4.75	2.775	1	0.145	20	12.25	125	3.95
	Banana		100		2.6	1.09	0.26	5	8.7	1	0.33	0.112	0.032	0.073	0	22.8	89	1.03
	Walnuts		15		1.005	2.28	0.4365	14.7	0.195	0.3	9.78	0.9195	1.3395	7.08	0	2.055	98.1	0.6
Snack1	Greek yogurt (2% fat)		150		0	14.925	0.06	172.5	1.2	51	2.88	1.845	0.729	0.114	15	5.91	109.5	5.84
	Blueberries	Mixed berries	50		1.2	0.37	0.14	3	4.85	0.5	0.165	0.014	0.0235	0.073	0	7.25	28.5	4.19
	Strawberries		50		1	0.335	0.205	8	29.4	0.5	0.15	0.0075	0.0215	0.0775	0	3.84	16	4.37
	Chia seeds		10		3.44	1.65	0.772	63.1	0.16	1.6	3.07	0.333	0.231	2.37	0	4.21	48.6	0.76
Lunch	Grilled chicken breast		130		0	39.65	0.585	6.5	0	67.6	4.121	1.2896	1.573	0.9932	135.2	0	196.3	14.63
	Quinoa		180		5.04	7.92	2.682	30.6	0	12.6	3.456	0.4158	0.9504	1.944	0	38.34	216	7.38
	Broccoli		120		3.12	3.384	0.876	56.4	107.04	39.6	0.444	0.1368	0.0372	0.1344	0	7.968	40.8	1.39
	Avocado		50		3.35	1	0.275	6	5	3.5	7.35	1.065	4.9	0.91	0	4.265	80	1.2
	Olive oil		10		0	0	0.056	0.1	0	0.2	10	1.38	7.3	1.05	0	0	88.4	0.58
Snack2	Whole-grain wrap		40		4.48	4.72	0.656	47.2	0	202.8	4.64	0.552	2.14	1.976	0	17.72	131.6	0.9
	Sliced turkey breast		60		0	8.88	0.252	8.4	0	538.8	2.262	0.5436	0.684	0.612	29.4	1.32	63.6	6.31
	Hummus		30		1.2	1.458	0.468	14.7	2.37	72.6	2.577	0.342	1.458	0.633	0	6.03	53.1	3.91
	Cucumber		30		0.15	0.195	0.084	4.8	0.84	0.6	0.033	0.0111	0.0015	0.0096	0	1.089	4.5	0.16
	Spinach		30		0.66	0.858	0.813	29.7	8.43	23.7	0.117	0.0189	0.003	0.0495	0	1.089	6.9	1.1
	Apple		100		1.3	0.27	0.07	5	4	0	0.13	0.021	0.005	0.037	0	12.8	48	1.17
Dinner	Salmon		150		0	38.1	1.545	22.5	0	84	12.195	1.89	4.05	4.89	106.5	0	273	15.48
	Sweet potato		180		4.5	2.466	1.296	48.6	23.04	48.6	0.252	0.0558	0	0.1098	0	31.86	136.8	2.07
	Bell pepper	Mixed veggies	50		1.05	0.495	0.215	3.5	64	2	0.15	0.0295	0.0035	0.078	0	3.015	13	1.02
	Zucchini		50		0.5	0.57	0.185	9	6.45	1.5	0.18	0.036	0.0145	0.0755	0	1.345	7.5	1.66
	Carrot		50		1.4	0.465	0.15	16.5	2.95	34.5	0.12	0.016	0.006	0.051	0	4.79	20.5	0.58
	Brown rice		120		1.92	3.288	0.672	3.6	0	4.8	1.164	0.312	0.4428	0.4392	0	30.72	147.6	4.22
	Olive oil		10		0	0	0.056	0.1	0	0.2	10	1.38	7.3	1.05	0	0	88.4	0.58
Snack3	Whole-grain crackers		40		2.68	2.856	2.056	0	0	484	4.28	0	1.116	2.892	0	27.28	159.2	1.99
	Low-fat cheese		20		0	4.88	0.084	83	0	174.6	1.4	0.868	0.416	0.0444	4.2	0.382	34.6	7.83
	Pear		100		3.1	0.36	0.18	9	4.3	1	0.14	0.022	0.084	0.093	0	15.2	57	3.34
				Total	50.765	160.105	18.1045	1022.9	272.925	1953.8	90.7	17.1681	37.2474	29.6141	310.3	310.918	2646.8	99.29
				Energy%		24.196					30.841	5.83772				46.9878
											P/S	1.72495	M/S	2.16957	empty calorie foods %	0
					Food group count	Variety-food groups	Scores	Variety-protein sources	Scores	Adequacy	Scores	Moderation	Scores	Balance	Scores	Total Score
					3	meat/poultry/fish/egg	3	meat	no	vegetables	5	total fat	0	macronutrient ratio	0	76
					4	dairy/beans	3	poultry	yes	fruit	5	saturated fat	6	fatty acid ratio	0
					5	grains	3	fish	yes	grain	2	cholesterol	3	Scores	0
					6	fruits	3	dairy	yes	fiber	5	sodium	6
					7	vegetables	3	beans	yes	protein	5	empty calorie foods	6
						Scores	15	eggs	no	iron	3	Scores	21
								Total	4	calcium	5
								Scores	5	vitamin C	5
										Scores	35
water			2.5 L

## Sheet: E Diff
Meal Plan	Meal Plan	Age	Pregnancy	extra energy	PAL	PAL	BMR	EER	Food Calorie (kcal)	CG-EER	ChatGPT-4.0	Meal Plan	Age	Pregnancy	extra energy	PAL	PAL	BMR	EER	Food Calorie (kcal)	DS-EER	DeepSeek-R1
AI01	CG01	25	Early	0	Mild	1.4	1314	1839.6	1737.08	-102.525	-0.0557322	DS01	25	Early	0	Mild	1.4	1314	1839.6	2040.18	200.58	0.109035
AI02	CG02	25	Early	0	Moderate	1.7	1314	2233.8	1990.89	-242.91	-0.108743	DS02	25	Early	0	Moderate	1.7	1314	2233.8	2225.1	-8.7	-0.00389471
AI03	CG03	25	Early	0	High	2	1314	2628	1931.9	-696.1	-0.264878	DS03	25	Early	0	High	2	1314	2628	3163.59	535.59	0.203801
AI04	CG04	25	Second	250	Mild	1.4	1314	2089.6	1944.45	-145.15	-0.0694631	DS04	25	Second	250	Mild	1.4	1314	2089.6	2430.7	341.1	0.163237
AI05	CG05	25	Second	250	Moderate	1.7	1314	2483.8	2025.35	-458.45	-0.184576	DS05	25	Second	250	Moderate	1.7	1314	2483.8	2463.55	-20.25	-0.00815283
AI06	CG06	25	Second	250	High	2	1314	2878	2542.55	-335.45	-0.116557	DS06	25	Second	250	High	2	1314	2878	3043.15	165.15	0.0573836
AI07	CG07	25	Third	400	Mild	1.4	1314	2239.6	1977	-262.6	-0.117253	DS07	25	Third	400	Mild	1.4	1314	2239.6	2750.6	511	0.228166
AI08	CG08	25	Third	400	Moderate	1.7	1314	2633.8	2479.7	-154.1	-0.0585086	DS08	25	Third	400	Moderate	1.7	1314	2633.8	2562.7	-71.1	-0.0269952
AI09	CG09	25	Third	400	High	2	1314	3028	2646.8	-381.2	-0.125892	DS09	25	Third	400	High	2	1314	3028	2631.83	-396.17	-0.130836
															Results 1. The requested caloric targets of Deepseek's diet plans is superior to that of ChatGPT (Figure 1, 2). The energy values of the diets established by ChatGPT are generally lower than the EER, while the calorie content of the diets produced by Deepseek is relatively more sufficient. All diet plans generated by CG exceeded the requested calorie target by more than 5%, while in DS, the perce…
			Figuer 1. Energy percentage differences of DeepSeek and ChatGPT with estimated energy requirement (%).

[truncated: 12 more sheets: AMDR, SPSSanalysis, Total, DS01, DS02, DS03, DS04, DS05, DS06, DS07, DS08, DS09]
